# Supplementary material for: Individual Chunking Ability Predicts Efficient or Shallow L2 Processing: Eye-Tracking Evidence From Multiword Units in Relative Clauses
Source: Front Psychol. 2021 Jan 15;11:607621. doi: 10.3389/fpsyg.2020.607621 (PMC7844092; doi:10.3389/fpsyg.2020.607621)
Supplement: Supplementary file 2 [file Table_2.XLSX]

## Sheet: sentences
condition	prelude	preamble translation	target sentence	target sentence translation	comprehension question	question translation	question response	question is based on which sentence	condition	learned incongruent collocation	literal translation_learned collocation	idiomatic translation_learned collocation	targetVerb	generalized (target) noun	target noun translation	targetVerb.freq	targetVerb.log.freq	targetVerb.ort.length	targetNoun.freq	targetNoun.log.freq	targetNoun.ort.length	VerbNoun.freq.per.million	VerbNoun.t-score
incongruent	Víctor es detective y persigue a una organización criminal que vende droga.	Víctor is a detective and he investigates a criminal organization that sells drugs.	Él piensa que los dólares que blanqueará la organización no se puede detectar.	He thinks that the dollars the organization will launder cannot be detected.	¿Víctor trabaja en un colegio?	Does Víctor work at a school?	FALSE	prelude	incongruent	blanquear dinero	whiten money	launder money	blanquear	dólares	dollars	584846	5.76704	9	327073	5.51464	7	0.486966	9.2092
incongruent	Sara encontró un nuevo trabajo como director de un comercio en Marruecos.	Sara found a new job as director of a business in Marocco.	Ella piensa que el bazar que dirigirá es muy exitoso porque genera mucho dinero.	She thinks that the bazaar that she will run is very successful because it makes a lot of money.	¿Su negocio funciona bien?	Is the business going well?	TRUE	critical	incongruent	dirigir negocio	direct business	run [a] business	dirigir	bazar	bazaar	409981	5.61276	7	2500	3.39794	5	0.00571222	2.33735
incongruent	Steven va a dirigir una nueva película de acción con actores especialistas.	Steven is going to direct a new action movie with specialists.	Él opina que las escenas que rodarán son muy peligrosas para los actores.	He believes that the scenes that they will shoot are very dangerous for the actors.	¿Es seguro el trabajo de los actores?	Is the job safe for actors?	FALSE	critical	incongruent	rodar escenas	roll scenes	shoot scenes	rodar	documental	documentary	168518	5.22665	5	52360	4.719	10	0.0423656	5.87222
incongruent	Laura leyó un artículo sobre los ataques del ejército.	Laura read an article about the attacks by the army.	Ella dice que los túneles que volarán son importantes para los militares.	She says that the tunnels that they will blow up are important for the military.	¿Laura leyó sobre el conflicto militar?	Did Laura read about the military conflict?	TRUE	prelude	incongruent	volar puentes	fly bridges	blow up bridges	volar	túnel	tunnel	74113	4.86989	5	23760	4.37585	5	0.167082	18.3771
incongruent	Arturo tuvo una entrevista en la televisión esta semana.	Arturo had an interview on television this week.	Él piensa que la curiosidad que despertará su historia le hará muy famoso.	He thinks that the curiosity that his story will raise will make him very famous.	¿Arturo tuvo una entrevista en la radio de México?	Did Arturo have an interview with a Mexican radio station?	FALSE	prelude	incongruent	despertar interés	awaken interest	raise interest	despertar	curiosidad	curiosity	535134	5.72846	9	63415	4.80219	10	0.406519	24.8011
incongruent	Susana finalmente descansará una semana en Spring Break.	Susana will finally rest for a week in Spring Break.	Ella dice que las energías que sacará de las vacaciones le ayudarán a trabajar mejor.	She says that the energy that she will draw after her vacation will help her work better.	¿Susana va a descansar en Spring Break?	Is Susana going to rest during Spring Break?	TRUE	prelude	incongruent	sacar fuerzas	extract strength	draw strength	sacar	energías	energy	454708	5.65773	5	367092	5.56477	8	1.25383	38.937
incongruent	Pedro llega muy tarde a su crucero por el Caribe y seguramente no podrá viajar.	Pedro is runnning late to his cruise in the Caribbean and will probably not be able to travel.	Él piensa que el bote que perderá cuesta 50 dólares.	He thinks that the boat that he will miss costs 50 dollars.	¿Él cree que el viaje cuesta 5000 dólares?	Does he think that the trip costs 5000 dollars?	FALSE	critical	incongruent	perder tren	lose train	miss train	perder	bote	boat	76199	4.88195	6	21175	4.32582	4	0.00714027	2.28648
incongruent	María inventó una mentira para entregar su examen un poco más tarde.	María made up a lie so she could submit her exam a bit later.	Ella opina que los segundos que ganará con su excusa le permitirán terminar el examen.	She believes that the seconds that her excuse will buy her will allow her to finish he exam.	¿Parece que podrá completar el test?	Will she probably be able to finish the test?	TRUE	critical	incongruent	ganar tiempo	win time	buy time	ganar	segundos	seconds	2262448	6.35458	5	119621	5.07781	8	0.865401	18.4666
incongruent	Lucía tiene una propuesta para contactar con grupos de inmigrantes.	Lucía has a proposal to contact immigrant groups.	Ella piensa que el diálogo que abrirá con las personas inmigrantes tendrá un impacto positivo.	She thinks that the dialogue that she will start with immigrant people will make a positive impact.	¿Lucía quiere hablar con personas ricas?	Does Lucía want to speak with rich people?	FALSE	prelude	incongruent	abrir camino	open way	lead [the] way	abrir	diálogo	dialogue	532818	5.72658	5	159237	5.20204	7	0.372722	16.4355
incongruent	Tomás descubrió que su banda de rock favorita viene a la ciudad.	Tomás found out that his favorite rock band is coming to town.	Él opina que el concierto que montará la banda será bastante caro.	He believes that the concert that the band will throw will be quite expensive.	¿A Tomás le gusta el rock?	Does Tomás like rock?	TRUE	prelude	incongruent	montar fiestas	mount parties	throw parties	montar	concierto	concert	192641	5.28475	6	100878	5.0038	9	0.202308	17.0258
incongruent	Carmen estaba muy preocupada pero pronto visitará a un psicólogo.	Carmen was very worried by she will soon visit a psychologist.	Ella opina que los nervios que controlará gracias a la terapia la ayudarán a dormir mejor.	She believes that those nerves that she will handle thanks to theraty will help her sleep better.	¿Ella va a continuar durmiendo muy mal?	Will she continue to have trouble sleeping?	FALSE	critical	incongruent	controlar estrés	control stress	handle stress	controlar	nervios	nerves	65442	4.81586	9	36756	4.56533	7	0.116148	15.0341
incongruent	Irma irá esta tarde a una declaración del presidente que va a renunciar.	Irma will go this afternoon to a press release by the president who is resigning.	Ella opina que los errores que reconocerá el político en su discurso son muy graves.	She believes that the errors that the politician will acknowledge in his speech are very serious.	¿Irma planea ir al cine?	Is Irma planning to go to the cinema?	FALSE	prelude	incongruent	reconocer fallos	recognize failures	acknowledge failures	reconocer	errores	errors	74723	4.87345	9	340809	5.53251	7	0.292751	20.8886
incongruent	Miriam trabaja como policía en un barrio muy conflictivo con mucha delincuencia.	Miriam works as a police officer in a very dangerous neiborhood with lots of crime.	Ella sabe que los crímenes que presenciará pueden ser bastante peligrosos.	She knows that the crimes that she will witness may be quite dangerous.	¿Miriam tiene un trabajo complicado?	Does Miriam have a complicated job?	TRUE	prelude	incongruent	presenciar muertes	(be) present (at) deaths	witness deaths	presenciar	crimen	crime	541565	5.73365	10	121174	5.08341	6	0.221824	10.0105
incongruent	Benito hizo buenas fotografías en su viaje a Italia el fin de semana pasado.	Benito took good pictures during his trip to Italy last weekend.	Él dice que las imágenes que publicará en su facebook generarán comentarios.	He says that the images that he will post on his facebook will generate comments.	¿Piensa que son buenas fotografías?	Does he think they are nice pictures?	TRUE	critical	incongruent	publicar vídeos	publish videos	post videos	publicar	imágenes	images	135813	5.13294	8	651202	5.81372	8	2.14	62.11
incongruent	Lorenzo está terminando un trabajo importante con células de cáncer en un laboratorio.	Lorenzo is about to finish important work with cancer cells in a laboratory.	Él opina que el análisis que entregará a su jefe presentará resultados interesantes.	He believes that the analysis that he will submit to his boss shows interesting results.	¿Él cree que el jefe será muy negativo?	Does he think that the boss will be negative?	FALSE	critical	incongruent	entregar propuestas	give proposals	submit proposals	entregar	análisis	analysis	262454	5.41905	8	254978	5.4065	8	0.400807	20.2348
incongruent	Miguel debe hablar con un cliente pero está muy ocupado.	Miguel must speak with a client but he is very busy.	Él dice que la cita que fijará con el cliente no puede ser antes de las 5:00 pm.	He says that the appointment that he will set with the client cannot be any earlier than 5:00 pm.	¿Miguel está ocupado antes de las 5:00 pm?	Is Miguel busy before 5:00 pm?	TRUE	critical	incongruent	fijar citas	fixate appointments	set appointments	fijar	reunión	reunion	110204	5.0422	5	213192	5.32877	7	0.129001	11.0271
incongruent	Sara está preparando las bebidas para el evento de esta tarde.	Sara is preparing the drinks for this evening's event.	Ella piensa que el té que echarán a los invitados no debe tener hielos porque hace frío.	She thinks that the tea they will pour should not have ice for the guests because it is cold.	¿Sara está preparando pizza?	Is Sara preparing pizza?	FALSE	prelude	incongruent	echar agua	throw water	pour water	echar	té	tea	747107	5.87338	5	29128	4.46431	2	0.284659	21.0652
incongruent	Blanca anunció a sus alumnos que tendrán que leer algunos documentos en Canvas.	Blanca announced to her students that they will need to read some documents on Canvas.	Ella dice que los textos que subirá a la web son muy fáciles de leer.	She says that the texts that she will upload to the web are very easy to read.	¿Blanca utiliza el programa Canvas?	Does Blanca use Canvas?	TRUE	prelude	incongruent	subir documentos	bring up documents	upload documents	subir	texto	text	295662	5.4708	5	383462	5.58372	5	0.938707	34.6847
incongruent	Juan planea invitar a algunos amigos a su restaurante favorito.	Juan plans to invite some firends to his favorite restaurant.	Él dice que las hamburguesas que pedirán son las mejores de la ciudad.	He thinks that the hamburgers that they will order are the best in town.	¿Él recomienda la fruta?	Does he recommend the fruit?	FALSE	critical	incongruent	pedir pizza	request pizza	order pizza	pedir	hamburguesas	hamburgers	13581	4.13293	5	9246	3.96595	12	0.10758	15.0015
congruent	Lucas quiere comprar un automóvil muy lujoso por su cumpleaños.	Lucas wants to buy a luxurious automobile for his birthday.	Él piensa que los euros que gastará en su automóvil son una buena forma de usar su dinero.	He thinks that the euros that he will spend in his automobile are a good way to use his money.	¿Él está contento con su decisión?	Is he happy with his decision?	TRUE	critical	congruent	Not applicable	Not applicable	Not applicable	gastar	euros	euros	119566	5.07761	6	196050	5.29237	5	1.00154	43.9233
congruent	Cristina va a trabajar como jefa de una empresa multinacional.	Cristina is going to work as the CEO of a multinational company.	Ella dice que la compañía que liderará será la número 1 en el sector.	She says that the company that she will lead will be the number 1 in the field.	¿Cristina va a trabajar en una empresa local?	Is Cristina going to work at a local company?	FALSE	prelude	congruent	Not applicable	Not applicable	Not applicable	liderar	compañía	company	42100	4.62428	7	301462	5.47923	8	0.0675945	7.86051
congruent	Martina va a la farmacia porque su hijo de dos años está enfermo.	Martina is going to the pharmacy because her two-year-old soon is sick.	Ella piensa que el termómetro que comprará debe ser específico para niños pequeños.	She thinks that the thermometer that she will buy must be for young children.	¿El hijo de María se encuentra mal?	Is María's son feeling bad?	TRUE	prelude	congruent	Not applicable	Not applicable	Not applicable	comprar	termómetro	thermometer	539564	5.73204	7	6492	3.81238	10	0.0166606	3.66132
congruent	José va a intentar trabajar como artista callejero en una plaza de Madrid.	José is going to try to worrk as a street artist at a square in Madrid.	Él opina que las caricaturas que dibujará serán muy cómicas.	He believes that the caricatures that he will draw will be very funny.	¿Él dibujará imágenes muy serias?	Will he draw very serious images?	FALSE	critical	congruent	Not applicable	Not applicable	Not applicable	dibujar	caricatura	caricature	48100	4.68215	7	13792	4.13963	10	0.0666425	11.6186
congruent	Carlos quiere hablar con su familia porque tiene problemas en el trabajo.	Carlos wants to talk to his family because he has some issues at work.	Él piensa que la preocupación que revelará puede poner triste a su familia.	He thinks that the preoccupation that he will reveal may make his family sad.	¿Su familia estará muy contenta?	Will his family be very happy?	FALSE	critical	congruent	Not applicable	Not applicable	Not applicable	revelar	preocupación	preoccupation	193108	5.2858	7	117944	5.07168	12	0.0652145	4.29451
congruent	Micaela es pintora y ahora es socia del museo para poder visitarlo mucho.	Micaela is a painter and is now a member of the museum so she can visit it often.	Ella dice que la inspiración que tomará de los cuadros del museo la hará más creativa.	She says that the inspiration that she will take from watching paintings at the museum will make her more creative.	¿Ella será más creativa?	Will she be more creative?	TRUE	critical	congruent	Not applicable	Not applicable	Not applicable	tomar	inspiración	inspiration	1335134	6.12552	5	47984	4.6811	11	0.283231	14.3909
congruent	Manuel está en la estación para viajar de Bogotá a Medellín.	Manuel is at the station to travel from Bogotá to Medellín	Él dice que el bus que pagará es barato pero tarda 8 horas.	He says that the bus that he will pay for is cheap but is 8 hours long.	¿Manuel viajará a Australia?	Will Manuel travel to Australia?	FALSE	prelude	congruent	Not applicable	Not applicable	Not applicable	pagar	bus	bus	586613	5.76835	5	38433	4.5847	3	0.0690226	4.91166
congruent	Paula quiere pedir a la recepcionista del hotel que le dibuje el trayecto para ir al mercado.	Paula wants to ask the hotel receptionist to draw the way to the market for her.	Ella piensa que el mapa que marcará la recepcionista será muy útil.	She thinks that the map that the receptionist will mark will be very useful.	¿Paula pedirá ayuda en su hotel?	Will Paula ask for help at the hotel?	TRUE	prelude	congruent	Not applicable	Not applicable	Not applicable	marcar	mapa	map	250071	5.39806	6	8872	3.94802	4	0.121861	15.4719
congruent	Juliana está trabajando en el museo arreglando objetos de uso diario muy viejos.	Juliana is working at the museum fixing ancient everyday objects.	Ella dice que las copas que lavará tienen más de 300 años de antigüedad.	She says that the cups that she will wash are more than 300 years old.	¿Los objetos tienen 300 años de antigüedad?	Are the objects 300 years old?	TRUE	critical	congruent	Not applicable	Not applicable	Not applicable	lavar	copa	cup	79420	4.89993	5	51629	4.71289	4	0.0195167	3.9645
congruent	Benjamín descubrió que la medicina que preparó su laboratorio es incorrecta.	Benjamín found out that the medicine his lab prepared is incorrect.	Él opina que con la fórmula que ajustará va a poder solucionar el problema.	He believes that the formula that he will adjust will solve the problem.	¿Él puede encontrar una solución?	Can he find a solution?	TRUE	critical	congruent	Not applicable	Not applicable	Not applicable	ajustar	fórmula	formula	78356	4.89407	7	82813	4.9181	7	0.0694986	10.038
congruent	Gonzalo leyó que el gobierno planea construir una escultura en homenaje a los soldados.	Gonzalo read that the government plans to build a new sculpture to homage the soldiers.	Él piensa que el monumento que levantarán es un símbolo histórico importante.	He thinks that the monument that they will raise is an important historical landmark.	¿El gobierno organizará una competición de tenis?	Will the government organize a tennis competition?	FALSE	prelude	congruent	Not applicable	Not applicable	Not applicable	levantar	monumento	monument	243413	5.38634	8	32976	4.5182	9	0.187551	18.3095
congruent	Ronaldo es ciclista profesional y va a Francia.	Ronaldo is a professional cyclist and is going to France.	Él dice que el tour que va a correr es muy competitivo y agotador.	He says that the tour that he is going to run is very competitive and exhausting.	¿La competición es muy fácil?	Was the competition very easy?	FALSE	critical	congruent	Not applicable	Not applicable	Not applicable	correr	tour	tour	288908	5.46076	6	22512	4.35241	4	0.0366534	5.95241
congruent	Sandra está furiosa sobre un artículo en la web del periódico.	Sarah is furious about an article on the newspaper website.	Ella piensa que el comentario que pondrá en la web reflejará la opinión de muchas personas.	She thinks that the comment that she will put on the websiite will reflect the opinion of many people.	¿Sandra leyó el periódico online?	Did Sarah read the newspaper online?	TRUE	prelude	congruent	Not applicable	Not applicable	Not applicable	poner	comentario	comment	1754998	6.24428	10	611002	5.78604	10	2.67	20.46
congruent	Amanda escuchó un plan secreto de los espías del gobierno para neutralizar a un terrorista.	Amanda overheard a secret plan from the government spies to neutralize a terrorist.	Ella piensa que el asesinato que ordenará el gobierno es ilegal.	She thinks that the assassination that the government will order is illegal.	¿Amanda escuchó información secreta?	Did Amanda hear some secret information?	TRUE	critical	congruent	Not applicable	Not applicable	Not applicable	ordenar	asesinato	assassination	138673	5.14199	7	86395	4.93649	9	0.180411	17.1244
congruent	Simón es estudiante de filosofía y está empezando su tesis doctoral.	Simón is a philosophy student and is starting his doctoral dissertation.	Él opina que la teoría que desarrollará en su tesis será revolucionaria.	He believes that the theory that he will develop in his dissertation will be revolutionary.	¿Simón estudia biología?	Does Simon study biology?	FALSE	prelude	congruent	Not applicable	Not applicable	Not applicable	desarrollar	teoría	theory	582982	5.76566	11	211712	5.32575	6	0.761153	28.2334
congruent	Alicia quiere empezar a comer más vegetales y frutas.	Alicia wants to start eating more vegetables and fruit.	Ella dice la dieta que cambiará le ayudará a perder peso.	She says that the diet that she will change will help her lose weight.	¿Alicia quiere comer más fruta?	Does Alicia want to eat more fruit?	TRUE	prelude	congruent	Not applicable	Not applicable	Not applicable	cambiar	dieta	diet	820262	5.91395	7	125736	5.09946	5	0.532188	21.6901
congruent	Antonio le quiere pedir una carta de recomendación a su jefe.	Antonio wants to request a letter of recommendation from his boss.	Él dice que la recomendación que dará su jefe será crítica para conseguir el trabajo.	He says that the recommendation that his boss will give will be critical for getting the job.	¿Su jefe puede ayudar?	Can his boss help?	TRUE	critical	congruent	Not applicable	Not applicable	Not applicable	dar	recomendación	recommendation	4105497	6.61337	3	105030	5.02131	13	2.02117	39.9612
congruent	Ruth va a hablar a la clase sobre su proyecto.	Ruth is going to talk to the class about her project.	Ella opina que la presentación que hará no es aburrida porque tiene imágenes.	She believes that the presentation that she will do is not boring because it has images.	¿La presentación solamente tiene texto?	Is the presentation all text?	FALSE	critical	congruent	Not applicable	Not applicable	Not applicable	hacer	presentación	presentation	9181852	6.96293	5	195277	5.29065	12	4.59024	28.6662
congruent	Elizabeth tiene comida en malas condiciones en su refrigerador.	Elizabeth has food in that is in bad condition in her fridge.	Ella piensa que la pasta que tirará estuvo en el refrigerador más de dos semanas.	She thinks that the pasta that she will throw out was in the fridge for over two weeks.	¿Elizabeth tiene solamente comida buena?	Does Elizabeth only have good food?	FALSE	prelude	congruent	Not applicable	Not applicable	Not applicable	tirar	pasta	pasta	167996	5.2253	5	38905	4.59001	5	0.0228489	3.3357
